# Supplementary material for: Long-term three-dimensional skeletal effects of hybrid hyrax with facemask versus mentoplate in growing Class III patients: a randomized controlled trial
Source: Prog Orthod. 2025 Apr 21;26:14. doi: 10.1186/s40510-025-00561-7 (PMC12009789; doi:10.1186/s40510-025-00561-7)
Supplement: Supplementary file 2 — Supplementary Material 2. [file 40510_2025_561_MOESM2_ESM.xlsx]

## Sheet: Blad1
	T0 - T1				T1 - T2				T0 - T2
	Maxilla		Mandible		Maxilla		Mandible		Maxilla		Mandible
	S mean	US mean	S mean	US mean	S mean	US mean	S mean	US mean	S mean	US mean	S mean	US mean
MP1	0.3153	0.9014	0.0715	0.3501	0.2812	0.9575	0.1516	1.441	0.3927	1.0152	-0.1333	1.023
MP2	0.0697	0.3981	0.081	0.8046	1.1249	1.4274	0.1544	1.7943	1.2459	1.5342	0.0269	1.6464
MP3	0.2599	0.7874	0.191	0.5275	0.3186	0.8782	-0.0476	0.7742	0.7566	1.3044	0.221	1.0226
MP4	0.1771	0.7549	0.1231	0.5483	0.259	0.9532	0.0292	0.6264	0.2001	0.8976	0.207	0.8766
MP5	0.147	0.8514	-0.0265	0.5317	0.3726	1.2119	-0.1565	1.4304	1.1255	1.8376	-0.3237	1.4948
MP6	0.5553	1.126	0.1291	0.496	0.7513	1.3465	-0.1256	0.7243	0.3201	1.0417	0.0912	1.1802
MP7	-0.0554	0.5279	0.0879	0.4142	0.262	1.0308	0.7634	1.7281	0.9247	1.5166	0.9957	2.0475
MP8	-0.0058	0.781	-0.0222	0.5031	0.51	1.5099	-0.0107	1.3536	1.4743	2.1141	-0.1878	1.3341
MP9	0.1807	0.8062	0.1395	0.8181	0.8159	1.4669	-0.4221	1.2168	0.8059	1.5065	-0.1234	1.5805
MP10	0.2316	0.7449	0.1036	0.8201	0.609	1.0942	0.3548	1.0586	1.8831	2.2054	0.1751	1.1066
MP11	0.3758	1.5976	-0.1168	0.4496	1.6674	2.205	0.5164	1.7741	0.5157	1.3275	0.1021	1.4633
MP12	0.3235	0.5982	0.0379	0.4487	0.1255	0.5112	0.0014	0.5983	0.5233	0.9285	0.1647	0.8108
FM1	0.3025	0.8712	0.6637	1.4764	0.8424	1.3127	-0.1512	0.7723	0.3069	0.837	-0.0088	0.9696
FM2	0.5589	1.0534	-0.0406	0.4086	0.5509	1.3672	-0.1192	0.5642	0.5536	1.1029	-0.074	0.8186
FM3	0.0671	0.6751	-0.0178	0.5944	0.4483	1.2065	0.4441	1.4523	0.6751	1.1734	0.1258	1.2847
FM4	0.6501	1.4796	0.0406	0.5554	2.4044	2.7473	-0.0258	1.0944	1.1438	1.9073	-0.2576	0.8931
FM5	0.188	0.5661	-0.2119	0.5166	0.5051	1.012	-0.297	0.9645	0.825	1.2639	-0.4793	1.24
FM6	0.0792	0.7259	-0.0525	0.4993	0.2586	0.9721	0.043	1.3919	0.5103	1.2224	-0.0381	1.5446
FM7	0.0602	0.8798	-0.0149	0.6894	0.2285	1.0247	-0.0453	0.9252	0.3775	1.2159	-0.0212	1.2165
FM8	0.4157	0.9385	-0.0706	0.4594	0.2315	0.851	-0.1774	1.102	2.1764	2.4671	-0.1735	1.2237
FM9	0.386	0.9734	0.0762	0.5622	1.9805	2.3159	0.6483	1.6561	0.7633	1.206	0.4514	1.5518
FM10	0.2829	0.9329	0.0104	0.8735	0.9256	1.4711	0.2494	1.2144	0.736	1.4191	0.0125	1.2567
FM11	0.2282	0.8684	-0.0336	0.5916	0.5009	1.1963	0.0885	1.3049	1.0182	1.6897	0.1023	1.3457
FM12	0.0912	0.4671	0.0241	0.4246	0.9087	1.2787	0.2052	0.8726	1.1403	1.464	0.2857	0.939
T0: Baseline
T1: 1 year
T2: 5 year
S mean: Signed mean
US mean: Unsigned mean
